# Supplementary material for: Acute Effects of Cocoa Flavanols on Blood Pressure and Peripheral Vascular Reactivity in Type 2 Diabetes Mellitus and Essential Hypertension
Source: Nutrients. 2022 Jun 28;14(13):2692. doi: 10.3390/nu14132692 (PMC9268419; doi:10.3390/nu14132692)
Supplement: Supplementary file 1 [file nutrients-14-02692-s001.zip]

Archive with 1 entries (1 files):
- nutrients-1776187-supplementary.pdf
